# Supplementary material for: Hydrogen Gas Sensing Properties of Mixed Copper–Titanium Oxide Thin Films
Source: Sensors (Basel). 2023 Apr 8;23(8):3822. doi: 10.3390/s23083822 (PMC10144612; doi:10.3390/s23083822)
Supplement: Supplementary file 1 [file sensors-23-03822-s001.zip]

Archive with 1 entries (1 files):
- sensors-2234552-supplementary.pdf
